# Supplementary material for: Comprehensive subspecies identification of 175 nontuberculous mycobacteria species based on 7547 genomic profiles
Source: Emerg Microbes Infect. 2019 Jul 9;8(1):1043–53. doi: 10.1080/22221751.2019.1637702 (PMC6691804; doi:10.1080/22221751.2019.1637702)
Supplement: Supplemental Material [file TEMI_A_1637702_SM8336.zip]

Archive with 2 entries (2 files):
- FigureS1-5 final.zip
- TableS1-3 final.xlsx
