# Supplementary material for: Comprehensive subspecies identification of 175 nontuberculous mycobacteria species based on 7547 genomic profiles
Source: Emerg Microbes Infect. 2019 Jul 9;8(1):1043–53. doi: 10.1080/22221751.2019.1637702 (PMC6691804; doi:10.1080/22221751.2019.1637702)
Supplement: Supplemental Material [file TEMI_A_1637702_SM8336.zip › TableS1-3 final.xlsx]

## Sheet: TableS1
	Table S1. Quality check for assembly. Statistical information of our assemblies are shown. Each column indicates the number of contigs or the length (bp) of the contigs.
	species_name	strain	num_seqs	sum_len	min_len	avg_len	max_len	Q1	Q2	Q3	N50	growth type	pathogenicity
	Mycolicibacter terrae	JCM12143	1	4566186	4566186	4566186	4566186	0	4566186	0	4566186	slow	no
	Mycolicibacterium alvei	JCM12272	2	6016846	304163	3008423	5712683	304163	3008423	5712683	5712683	rapid	yes
	Mycolicibacterium mageritense	JCM12375	1	8006721	8006721	8006721	8006721	0	8006721	0	8006721	rapid	yes
	Mycobacterium simiae	JCM12377	1	5788994	5788994	5788994	5788994	0	5788994	0	5788994	slow	yes
	Mycolicibacterium chitae	JCM12403	1	5482061	5482061	5482061	5482061	0	5482061	0	5482061	rapid	no
	Mycobacterium cookii	JCM12404	1	5318517	5318517	5318517	5318517	0	5318517	0	5318517	slow	no
	Mycolicibacterium doricum	JCM12405	1	4029398	4029398	4029398	4029398	0	4029398	0	4029398	slow	yes
	Mycolicibacterium poriferae	JCM12603	2	5929171	216341	2.96459e+06	5712830	216341	2964585	5712830	5712830	rapid	marine sponge
	Mycobacterium shottsii	JCM12657	1	5973149	5973149	5973149	5973149	0	5973149	0	5973149	slow	striped bass
	Mycobacterium branderi	JCM12687	2	5979623	864257	2.98981e+06	5115366	864257	2989811	5115366	5115366	slow	yes
	Mycolicibacterium gadium	JCM12688	1	5964999	5964999	5964999	5964999	0	5964999	0	5964999	rapid	no
	Mycobacterium saskatchewanense	JCM13016	1	6008916	6008916	6008916	6008916	0	6008916	0	6008916	slow	yes
	Mycolicibacterium psychrotolerans	JCM13323	1	5732362	5732362	5732362	5732362	0	5732362	0	5732362	rapid	no
	Mycolicibacterium murale	JCM13392	4	6838280	28620	1709570	6743693	29687	32983	3389452	6743693	rapid	no
	Mycolicibacter hiberniae	JCM13571	1	4396654	4396654	4396654	4396654	0	4396654	0	4396654	slow	no
	Mycobacterium kubicae	JCM13573	5	6014391	42340	1.20288e+06	2939092	214966	888338	2348060	1757028	slow	yes
	Mycolicibacterium madagascariense	JCM13574	2	5940375	228287	2.97019e+06	5712088	228287	2970187	5712088	5712088	rapid	no
	Mycolicibacterium confluentis	JCM13671	1	5876557	5876557	5876557	5876557	0	5876557	0	5876557	rapid	yes
	Mycobacterium shinjukuense	JCM14233	1	4504020	4504020	4504020	4504020	0	4504020	0	4504020	slow	yes
	Mycobacterium conspicuum	JCM14738	1	6237139	6237139	6237139	6237139	0	6237139	0	6237139	slow	yes
	Mycobacterium florentinum	JCM14740	1	6219859	6219859	6219859	6219859	0	6219859	0	6219859	slow	yes
	Mycobacterium parmense	JCM14742	1	5952912	5952912	5952912	5952912	0	5952912	0	5952912	slow	yes
	Mycobacterium heidelbergense	JCM14842	1	5050576	5050576	5050576	5050576	0	5050576	0	5050576	slow	yes
	Mycolicibacterium aubagnense	JCM15296	10	6566171	18777	656617	6055481	29092	32972	39372	6055481	rapid	yes
	Mycolicibacterium phocaicum	JCM15301	1	5853197	5853197	5853197	5853197	0	5853197	0	5853197	rapid	yes
	Mycolicibacterium boenickei	JCM15653	2	6585921	21984	3.29296e+06	6563937	21984	3292960	6563937	6563937	rapid	yes
	Mycobacterium lacus	JCM15657	1	5092988	5092988	5092988	5092988	0	5092988	0	5092988	slow	yes
	Mycolicibacterium monacense	JCM15658	1	6042466	6042466	6042466	6042466	0	6042466	0	6042466	rapid	yes
	Mycolicibacter senuensis	JCM16017	3	4611963	311903	1537321	2700447	311903	1599613	2700447	2700447	slow	yes
	Mycobacterium seoulense	JCM16018	1	5531300	5531300	5531300	5531300	0	5531300	0	5531300	slow	yes
	Mycolicibacterium insubricum	JCM16366	1	4577045	4577045	4577045	4577045	0	4577045	0	4577045	rapid	yes
	Mycobacterium noviomagense	JCM16367	1	4779798	4779798	4779798	4779798	0	4779798	0	4779798	slow	yes
	Mycobacterium paraseoulense	JCM16952	1	6085955	6085955	6085955	6085955	0	6085955	0	6085955	slow	yes
	Mycobacterium botniense	JCM17322	4	4335050	29958	1.08376e+06	2188254	32972	1058419	2134553	2188254	slow	no
	Mycobacterium marseillense	JCM17324	2	5505821	17972	2.75291e+06	5487849	17972	2752910	5487849	5487849	slow	yes
	Mycolicibacterium litorale	JCM17423	1	5579510	5579510	5579510	5579510	0	5579510	0	5579510	rapid	no
	Mycobacterium stomatepiae	JCM17783	1	6210822	6210822	6210822	6210822	0	6210822	0	6210822	slow	yes
	Mycolicibacterium sediminis	JCM17899	1	6250641	6250641	6250641	6250641	0	6250641	0	6250641	rapid	no
	Mycolicibacter minnesotensis	JCM17932	1	4224047	4224047	4224047	4224047	0	4224047	0	4224047	slow	no
	Mycobacterium mantenii	JCM18113	1	6185541	6185541	6185541	6185541	0	6185541	0	6185541	slow	yes
	Mycolicibacterium celeriflavum	JCM18439	1	5024249	5024249	5024249	5024249	0	5024249	0	5024249	rapid	yes
	Mycolicibacterium arabiense	JCM18538	3	6474675	23465	2158225	6017160	23465	434050	6017160	6017160	rapid	no
	Mycobacterium paragordonae	JCM18565	5	7218455	17231	1443691	6719917	22076	132699	3520801	6719917	slow	yes
	Mycolicibacillus koreensis	JCM19956	1	4155701	4155701	4155701	4155701	0	4155701	0	4155701	slow	yes
	Mycolicibacterium anyangense	JCM30275	1	5696751	5696751	5696751	5696751	0	5696751	0	5696751	rapid	cattle
	Mycolicibacterium sarraceniae	JCM30395	1	4828255	4828255	4828255	4828255	0	4828255	0	4828255	rapid	no
	Mycolicibacterium helvum	JCM30396	1	6400811	6400811	6400811	6400811	0	6400811	0	6400811	rapid	no
	Mycobacteroides abscessus subsp. massiliense	JCM30620	3	5193545	38763	1.73118e+06	5035393	38763	119389	5035393	5035393	rapid	yes
	Mycobacterium paraintracellulare	JCM30622	1	5527834	5527834	5527834	5527834	0	5527834	0	5527834	slow	yes
	Mycolicibacter algericus	JCM30723	2	4756495	35049	2.37825e+06	4721446	35049	2378247	4721446	4721446	slow	yes
	Mycobacterium bourgelatii	JCM30725	2	6912804	1095339	3456402	5817465	1095339	3456402	5817465	5817465	rapid	bovine
	Mycobacterium timonense	JCM30726	5	5701504	26036	1.1403e+06	5558427	31908	38980	2799354	5558427	slow	yes
	Mycolicibacterium hippocampi	JCM30996	3	6160733	27159	2.05358e+06	5948177	27159	185397	5948177	5948177	rapid	seahorse
	Mycolicibacterium parafortuitum	JCM6367	1	6044196	6044196	6044196	6044196	0	6044196	0	6044196	rapid	no
	Mycolicibacterium pulveris	JCM6370	1	5484749	5484749	5484749	5484749	0	5484749	0	5484749	rapid	no
	Mycolicibacterium tokaiense	JCM6373	1	6328149	6328149	6328149	6328149	0	6328149	0	6328149	rapid	no
	Mycolicibacterium moriokaense	JCM6375	1	6225779	6225779	6225779	6225779	0	6225779	0	6225779	rapid	no
	Mycolicibacterium aichiense	JCM6376	1	5925482	5925482	5925482	5925482	0	5925482	0	5925482	rapid	yes
	Mycolicibacterium agri	JCM6377	4	7297392	167162	1824348	6077648	313104	526291	3335591	6077648	rapid	no
	Mycobacterium novum	JCM6391	1	4458926	4458926	4458926	4458926	0	4458926	0	4458926	slow	no
	Mycolicibacterium duvalii	JCM6396	1	5657388	5657388	5657388	5657388	0	5657388	0	5657388	rapid	yes
	Mycobacterium gallinarum	JCM6399	2	6301681	211674	3.15084e+06	6090007	211674	3150840	6090007	6090007	rapid	yes
	Mycolicibacterium fallax	JCM6405	1	4156821	4156821	4156821	4156821	0	4156821	0	4156821	rapid	no

## Sheet: TableS2
	Table S2. 16S rRNA analysis results. Sequence homology of 16S rRNA gene exceeding 98.7% are shown. Sequence homology was calculated as the percent identity, using blastn.
	sample#	species	%identity
	1	Mycobacterium abscessus subsp. bolletii	99.132
	1	Mycobacterium abscessus subsp. abscessus	99.132
	1	Mycobacterium chelonae	98.975
	2	Mycobacterium fortuitum subsp. fortuitum	100
	2	Mycobacterium fortuitum subsp. acetamidolyticum	100
	2	Mycobacterium senegalense	99.532
	2	Mycobacterium houstonense	99.532
	2	Mycobacterium farcinogenes	99.532
	2	Mycobacterium conceptionense	99.376
	2	Mycobacterium porcinum	99.22
	2	Mycobacterium septicum	99.142
	2	Mycobacterium neworleansense	99.142
	2	Mycobacterium boenickei	99.142
	2	Mycobacterium pallens	98.986
	2	Mycobacterium peregrinum	98.83
	2	Mycobacterium sphagni	98.752
	2	Mycobacterium iranicum	98.752
	2	Mycobacterium phocaicum	98.752
	2	Mycobacterium mucogenicum	98.752
	2	Mycobacterium setense	99.128
	3	Mycobacterium yongonense	100
	3	Mycobacterium marseillense	100
	3	Mycobacterium vulneris	99.923
	3	Mycobacterium colombiense	99.846
	3	Mycobacterium chimaera	99.846
	3	Mycobacterium bouchedurhonense	99.768
	3	Mycobacterium intracellulare	99.691
	3	Mycobacterium arosiense	99.691
	3	Mycobacterium avium subsp. silvaticum	99.537
	3	Mycobacterium avium subsp. avium	99.382
	3	Mycobacterium avium subsp. paratuberculosis	99.151
	3	Mycobacterium bohemicum	99.228
	3	Mycobacterium seoulense	99.151
	3	Mycobacterium paraseoulense	99.151
	3	Mycobacterium riyadhense	99.073
	3	Mycobacterium haemophilum	99.074
	3	Mycobacterium nebraskense	98.919
	3	Mycobacterium kansasii	98.919
	3	Mycobacterium gastri	98.919
	3	Mycobacterium lacus	98.842
	3	Mycobacterium mantenii	98.764
	4	Mycobacterium abscessus subsp. bolletii	100
	4	Mycobacterium abscessus subsp. abscessus	100
	4	Mycobacterium chelonae	99.688
	4	Mycobacterium salmoniphilum	99.297
	5	Mycobacterium abscessus subsp. bolletii	100
	5	Mycobacterium abscessus subsp. abscessus	100
	5	Mycobacterium chelonae	99.688
	5	Mycobacterium salmoniphilum	99.297
	6	Mycobacterium abscessus subsp. bolletii	99.604
	6	Mycobacterium abscessus subsp. abscessus	99.604
	6	Mycobacterium chelonae	99.446
	6	Mycobacterium salmoniphilum	99.051
	7	Mycobacterium abscessus subsp. bolletii	99.601
	7	Mycobacterium abscessus subsp. abscessus	99.601
	7	Mycobacterium chelonae	99.441
	7	Mycobacterium salmoniphilum	99.042
	8	Mycobacterium abscessus subsp. bolletii	99.931
	8	Mycobacterium abscessus subsp. abscessus	99.931
	8	Mycobacterium chelonae	99.794
	8	Mycobacterium salmoniphilum	99.435
	9	Mycobacterium abscessus subsp. bolletii	99.44
	9	Mycobacterium abscessus subsp. abscessus	99.44
	9	Mycobacterium chelonae	99.281
	9	Mycobacterium salmoniphilum	98.881
	10	Mycobacterium abscessus subsp. bolletii	99.521
	10	Mycobacterium abscessus subsp. abscessus	99.521
	10	Mycobacterium chelonae	99.361
	10	Mycobacterium salmoniphilum	98.962
	11	Mycobacterium marseillense	100
	11	Mycobacterium intracellulare	100
	11	Mycobacterium chimaera	100
	11	Mycobacterium yongonense	100
	11	Mycobacterium vulneris	100
	11	Mycobacterium mantenii	99.852
	11	Mycobacterium avium subsp. silvaticum	99.852
	11	Mycobacterium seoulense	99.705
	11	Mycobacterium scrofulaceum	99.705
	11	Mycobacterium paraseoulense	99.705
	11	Mycobacterium parascrofulaceum	99.705
	11	Mycobacterium paraffinicum	99.705
	11	Mycobacterium europaeum	99.705
	11	Mycobacterium colombiense	99.852
	11	Mycobacterium bohemicum	99.705
	11	Mycobacterium arosiense	99.852
	11	Mycobacterium lacus	99.557
	11	Mycobacterium bouchedurhonense	99.703
	11	Mycobacterium avium subsp. paratuberculosis	99.409
	11	Mycobacterium avium subsp. avium	99.409
	11	Mycobacterium palustre	99.557
	11	Mycobacterium kansasii	99.556
	11	Mycobacterium gastri	99.556
	11	Mycobacterium riyadhense	99.41
	11	Mycobacterium intermedium	99.41
	11	Mycobacterium haemophilum	99.41
	11	Mycobacterium malmoense	99.26
	11	Mycobacterium szulgai	99.115
	11	Mycobacterium nebraskense	99.263
	11	Mycobacterium saskatchewanense	98.822
	11	Mycobacterium kubicae	99.51
	11	Mycobacterium bourgelatii	99.483
	12	Mycobacterium avium subsp. silvaticum	99.927
	12	Mycobacterium avium subsp. avium	99.708
	12	Mycobacterium avium subsp. paratuberculosis	99.562
	12	Mycobacterium colombiense	99.635
	12	Mycobacterium vulneris	99.562
	12	Mycobacterium bouchedurhonense	99.562
	12	Mycobacterium marseillense	99.344
	12	Mycobacterium yongonense	99.343
	12	Mycobacterium arosiense	99.343
	12	Mycobacterium intracellulare	99.198
	12	Mycobacterium chimaera	99.198
	12	Mycobacterium bohemicum	99.052
	12	Mycobacterium riyadhense	98.979
	12	Mycobacterium haemophilum	98.907
	12	Mycobacterium seoulense	98.906
	12	Mycobacterium paraseoulense	98.906
	12	Mycobacterium kansasii	98.76
	12	Mycobacterium gastri	98.76
	13	Mycobacterium avium subsp. silvaticum	100
	13	Mycobacterium avium subsp. avium	99.846
	13	Mycobacterium avium subsp. paratuberculosis	99.614
	13	Mycobacterium colombiense	99.692
	13	Mycobacterium vulneris	99.614
	13	Mycobacterium bouchedurhonense	99.614
	13	Mycobacterium yongonense	99.537
	13	Mycobacterium marseillense	99.537
	13	Mycobacterium arosiense	99.537
	13	Mycobacterium intracellulare	99.383
	13	Mycobacterium chimaera	99.383
	13	Mycobacterium bohemicum	99.229
	13	Mycobacterium riyadhense	99.152
	13	Mycobacterium haemophilum	99.076
	13	Mycobacterium seoulense	99.075
	13	Mycobacterium paraseoulense	99.075
	13	Mycobacterium kansasii	98.998
	13	Mycobacterium gastri	98.998
	13	Mycobacterium nebraskense	98.843
	13	Mycobacterium lacus	98.843
	14	Mycobacterium paragordonae	99.711
	14	Mycobacterium gordonae	98.71
	15	Mycobacterium paragordonae	99.206
	15	Mycobacterium asiaticum	98.715
	16	Mycobacterium lentiflavum	99.639
	16	Mycobacterium triplex	98.988
	16	Mycobacterium sherrisii	98.916
	16	Mycobacterium simiae	98.916
	16	Mycobacterium heidelbergense	98.844
	16	Mycobacterium palustre	98.702
	17	Mycobacterium wolinskyi	99.498
	17	Mycobacterium mageritense	98.925
	18	Mycobacterium paragordonae	99.783
	18	Mycobacterium gordonae	98.78
	19	Mycobacterium lentiflavum	99.711
	19	Mycobacterium triplex	99.061
	19	Mycobacterium sherrisii	98.989
	19	Mycobacterium simiae	98.989
	19	Mycobacterium heidelbergense	98.917
	19	Mycobacterium palustre	98.775
	20	Mycobacterium gastri	98.929
	20	Mycobacterium kansasii	98.929
	20	Mycobacterium paraseoulense	98.857
	20	Mycobacterium seoulense	98.857
	21	Mycobacterium wolinskyi	99.499
	21	Mycobacterium mageritense	98.854
	22	Mycobacterium paragordonae	98.766
	23	Mycobacterium paragordonae	99.35
	23	Mycobacterium gordonae	98.711
	24	Mycobacterium paragordonae	99.131
	25	Mycobacterium colombiense	99.713
	25	Mycobacterium bouchedurhonense	99.641
	25	Mycobacterium vulneris	99.497
	25	Mycobacterium yongonense	99.493
	25	Mycobacterium arosiense	99.425
	25	Mycobacterium marseillense	99.353
	25	Mycobacterium avium subsp. Silvaticum	99.283
	25	Mycobacterium chimaera	99.21
	25	Mycobacterium intracellulare	99.21
	25	Mycobacterium avium subsp. Avium	99.067
	25	Mycobacterium avium subsp. Paratuberculosis	98.924
	25	Mycobacterium bohemicum	98.78
	25	Mycobacterium paraseoulense	98.707
	25	Mycobacterium seoulense	98.707
	26	Mycobacterium europaeum	99.638
	26	Mycobacterium parascrofulaceum	99.204
	26	Mycobacterium palustre	98.915
	27	Mycobacterium lentiflavum	98.995
	28	Mycobacterium paragordonae	99.35
	29	Mycobacterium lentiflavum	99.351
	29	Mycobacterium triplex	98.702

## Sheet: TableS3
	Table S3. MLST scores obtained using mlstverse. The mlstverse outputs are shown. The default setting was used for all optional parameters. The strains that showed the best scores for each sample are highlighted in boldface type.
	sample#	species	strain	score
	1	Mycobacterium chelonae	ATCC 19237	0.940192
	1	Mycobacterium abscessus	MAB_082312_2273	0.689099
	2	Mycobacterium fortuitum subsp. acetamidolyticum	JCM6368	0.967155
	2	Mycobacterium fortuitum	E3337	0.781975
	2	Mycobacterium fortuitum subsp. fortuitum	ATCC 6841	0.752907
	2	Mycobacterium farcinogenes	DSM 43637	0.120941
	3	Mycobacterium yongonense	Asan 36527	0.87076
	3	Mycobacterium chimaera	ZUERICH-2	0.511713
	3	Mycobacterium intracellulare	MIN_052511_1280	0.458588
	3	Mycobacterium paraintracellulare	MOTT64	0.308346
	3	Mycobacterium avium subsp. avium	2285 (S)	0.289757
	3	Mycobacterium indicus pranii	MTCC 9506	0.271436
	4	Mycobacterium abscessus subsp. abscessus	304	0.869128
	4	Mycobacterium abscessus	PAP166	0.838487
	4	Mycobacterium abscessus subsp. bolletii	MA 1948	0.639896
	4	Mycobacterium fortuitum	Z58	0.584203
	4	Mycobacterium abscessus subsp. massiliense	75	0.421258
	5	Mycobacterium abscessus subsp. abscessus	214	0.973225
	5	Mycobacterium abscessus	M94	0.957128
	5	Mycobacterium fortuitum	Z58	0.716654
	5	Mycobacterium abscessus subsp. bolletii	MA 1948	0.660961
	5	Mycobacterium abscessus subsp. massiliense	603	0.497209
	6	Mycobacterium chelonae	ATCC 19237	1
	6	Mycobacterium abscessus	MAB_082312_2273	0.744968
	7	Mycobacterium chelonae	ATCC 19237	1
	7	Mycobacterium abscessus	MAB_082312_2273	0.74932
	8	Mycobacterium abscessus subsp. bolletii	1S-151-0930	0.997272
	8	Mycobacterium abscessus	FLAC004	0.997042
	8	Mycobacterium abscessus subsp. massiliense	177	0.997042
	8	Mycobacterium abscessus subsp. abscessus	DJO-44274	0.988833
	8	Mycobacterium fortuitum	Z58	0.259202
	9	Mycobacterium chelonae	D16R14	0.999639
	9	Mycobacterium abscessus	MAB_082312_2273	0.689973
	9	Mycobacterium stephanolepidis	NJB0901	0.112629
	10	Mycobacterium chelonae	35599	0.996758
	10	Mycobacterium abscessus	MAB_082312_2273	0.691052
	11	Mycobacterium intracellulare	MIN_061107_1834	0.887126
	11	Mycobacterium avium subsp. avium	2285 (S)	0.650271
	11	Mycobacterium paraintracellulare	MOTT64	0.580177
	11	Mycobacterium indicus pranii	MTCC 9506	0.54597
	11	Mycobacterium chimaera	FLAC0067	0.460511
	11	Mycobacterium yongonense	Asan 36912	0.32053
	12	Mycobacterium avium subsp. hominissuis	IH-945	0.808025
	12	Mycobacterium avium	MAV_120709_2344	0.754747
	12	Mycobacterium bouchedurhonense	DSM 45439	0.526522
	12	Mycobacterium avium subsp. avium	ATCC 25291	0.501114
	12	Mycobacterium timonense	CCUG 56329	0.498443
	12	Mycobacterium avium subsp. silvaticum	ATCC 49884	0.45055
	12	Mycobacterium avium subsp. paratuberculosis	10-4404	0.388304
	13	Mycobacterium avium subsp. hominissuis	IH-945	0.815764
	13	Mycobacterium avium	MAV_120709_2344	0.777969
	13	Mycobacterium avium subsp. avium	2285 (R)	0.515815
	13	Mycobacterium bouchedurhonense	DSM 45439	0.513053
	13	Mycobacterium timonense	CCUG 56329	0.478093
	13	Mycobacterium avium subsp. silvaticum	ATCC 49884	0.456149
	13	Mycobacterium avium subsp. paratuberculosis	10-4404	0.374819
	14	Mycobacterium gordonae	1.27523e+06	0.810013
	14	Mycobacterium paragordonae		0.744327
	15	Mycobacterium gordonae	CTRI 14-8773	0.565261
	15	Mycobacterium asiaticum	1.16513e+06	0.138657
	15	Mycobacterium paragordonae		0.138403
	16	Mycobacterium lentiflavum	CSUR P1491	0.999884
	17	Mycobacterium wolinskyi	ATCC 700010	0.921569
	18	Mycobacterium gordonae	1.27523e+06	0.93745
	18	Mycobacterium paragordonae		0.247638
	19	Mycobacterium lentiflavum	CSUR P1491	0.999897
	20	Mycobacterium kansasii	14_15	0.553756
	20	Mycobacterium gastri	DSM 43505	0.339491
	20	Mycobacterium persicum	AFPC-000227	0.21426
	21	Mycobacterium wolinskyi	ATCC 700010	0.937516
	22	Mycobacterium gordonae	CTRI 14-8773	0.941442
	23	Mycobacterium gordonae	HMC_M15	0.965508
	23	Mycobacterium paragordonae		0.254902
	24	Mycobacterium gordonae	CTRI 14-8773	0.940537
	25	Mycobacterium colombiense	CSURP297	0.828552
	26	Mycobacterium europaeum	CSUR P1344	0.970718
	27	Mycobacterium lentiflavum	CSUR P1491	0.999803
	28	Mycobacterium gordonae	1.27523e+06	0.610422
	28	Mycobacterium paragordonae		0.144571
	29	Mycobacterium lentiflavum	CSUR P1491	0.999884
